# Supplementary material for: Influence of Restrictions During COVID-19 Pandemic on Physical Activity and Quality of Life in Cardiovascular, Kidney Transplant and Healthy Adults
Source: Int J Environ Res Public Health. 2026 Mar 5;23(3):323. doi: 10.3390/ijerph23030323 (PMC13026377; doi:10.3390/ijerph23030323)
Supplement: Supplementary file 1 [file ijerph-23-00323-s001.zip]

Archive with 1 entries (1 files):
- ijerph-4124734-supplementary.pdf
